# Supplementary material for: Two Pairs of 7,7′-Cyclolignan Enantiomers with Anti-Inflammatory Activities from Perilla frutescens
Source: Molecules. 2022 Sep 18;27(18):6102. doi: 10.3390/molecules27186102 (PMC9506341; doi:10.3390/molecules27186102)
Supplement: Supplementary file 1 [file molecules-27-06102-s001.zip]

Archive with 1 entries (1 files):
- molecules-1914835-supplementary.pdf
